# Supplementary material for: Postpartum Interventions to Increase Maternal Vaccination Uptake: Is It Worth It?
Source: Vaccines (Basel). 2024 Oct 1;12(10):1130. doi: 10.3390/vaccines12101130 (PMC11511525; doi:10.3390/vaccines12101130)
Supplement: Supplementary file 1 [file vaccines-12-01130-s001.zip]

Archive with 1 entries (1 files):
- vaccines-3161573-supplementary.pdf
